# Supplementary material for: HIF-1α Stabilization in Flagellin-Stimulated Human Bronchial Cells Impairs Barrier Function
Source: Cells. 2022 Jan 24;11(3):391. doi: 10.3390/cells11030391 (PMC8834373; doi:10.3390/cells11030391)
Supplement: Supplementary file 1 [file cells-11-00391-s001.zip]

Archive with 1 entries (1 files):
- cells-1544282-supplementary.pdf
